# Supplementary material for: Sexual Violence, Disclosure Pattern, and Abortion and Post-Abortion Care Services in Displaced People’s Camps in Africa: A Scoping Review
Source: Int J Environ Res Public Health. 2024 Jul 30;21(8):1001. doi: 10.3390/ijerph21081001 (PMC11353391; doi:10.3390/ijerph21081001)
Supplement: Supplementary file 1 [file ijerph-21-01001-s001.zip]

Archive with 1 entries (1 files):
- ijerph-2993622-supplementary.pdf
